# Supplementary material for: Visual and Proprioceptive Perceptions Evoke Motion-Sound Symbolism: Different Acceleration Profiles Are Associated With Different Types of Consonants
Source: Front Psychol. 2020 Nov 12;11:589797. doi: 10.3389/fpsyg.2020.589797 (PMC7688920; doi:10.3389/fpsyg.2020.589797)
Supplement: Supplementary Tables 1–3 — Descriptive Statistics Tables. [file Table_1.XLSX]

## Sheet: Sheet1
Table 1. Mean, standard error (SE), and standard deviation (SD) of response percentages of consonants and vowels for visual motion stimuli (Experiment 1)
Round group	Obstruent consonants		Sonorant consonants		Front vowels		Back vowels
	ACC	CNST	ACC	CNST	ACC	CNST	ACC	CNST
mean	62.2	44.4	36	50.4	24.6	25.5	49.2	49.6
SE	3.1	3.7	3	3.4	2.4	2.5	3.3	3.2
SD	19.1	22.2	18.4	20.9	14.8	15.2	20.2	19.2
N	37	37	37	37	37	37	37	37
Angular group	Obstruent consonants		Sonorant consonants		Front vowels		Back vowels
	ACC	CNST	ACC	CNST	ACC	CNST	ACC	CNST
mean	74.1	37	22.2	53.7	20.4	24.1	46.3	48.2
SE	7.4	4.7	7.6	6.7	7.3	3.4	6.7	5.5
SD	18.1	11.5	18.6	16.4	17.8	8.4	16.4	13.5
N	6	6	6	6	6	6	6	6
Collective dataset	Obstruent consonants		Sonorant consonants		Front vowels		Back vowels
	ACC	CNST	ACC	CNST	ACC	CNST	ACC	CNST
mean	63.8	43.4	34.1	50.9	24	25.3	48.8	49.4
SE	2.9	3.2	2.9	3.1	2.3	2.2	3	2.8
SD	19.3	21.1	18.8	20.2	15.1	14.4	19.6	18.4
N	43	43	43	43	43	43	43	43
Table 2. Mean, standard error (SE), and standard deviation (SD) of response percentages of consonants and vowels for proprioceptive motion stimuli (Experiment 2)
Round group	Obstruent consonants		Sonorant consonants		Front vowels		Back vowels
	ACC	CNST	ACC	CNST	ACC	CNST	ACC	CNST
mean	74.2	39.1	25.3	58.7	27.6	20.9	44.9	51.1
SE	4.5	4.9	4.4	4.9	4.1	3.6	5.2	4.2
SD	22.4	24.5	22.1	24.6	20.3	18.2	26	20.8
N	25	25	25	25	25	25	25	25
Angular group	Obstruent consonants		Sonorant consonants		Front vowels		Back vowels
	ACC	CNST	ACC	CNST	ACC	CNST	ACC	CNST
mean	75.4	25.7	23.4	67.3	27.5	22.8	36.8	45.6
SE	4.4	4.5	4.5	5.5	2.9	2.6	3.7	4.6
SD	19.1	19.6	19.6	23.9	12.5	11.4	16.2	19.9
N	19	19	19	19	19	19	19	19
Collective dataset	Obstruent consonants		Sonorant consonants		Front vowels		Back vowels
	ACC	CNST	ACC	CNST	ACC	CNST	ACC	CNST
mean	74.7	33.3	24.5	62.4	27.5	21.7	41.4	48.7
SE	3.1	3.5	3.1	3.7	2.6	2.3	3.4	3.1
SD	20.8	23.2	20.8	24.4	17.2	15.5	22.4	20.4
N	44	44	44	44	44	44	44	44
Table 3. Mean, standard error (SE), and standard deviation (SD) of response percentages of consonants and vowels for static image stimuli (Experiments 1 and 2)
Experiment 1	Obstruent consonants		Sonorant consonants		Front vowels		Back vowels
	takete	maluma	takete	maluma	takete	maluma	takete	maluma
mean	75.7	32.3	20.9	60	37.2	25.3	36.2	48.8
SE	2.5	3.2	2.3	3.3	2.7	2.1	2.7	2.4
SD	16.4	21.1	15	21.4	18	13.6	17.8	15.6
N	43	43	43	43	43	43	43	43
Experiment 2	Obstruent consonants		Sonorant consonants		Front vowels		Back vowels
	takete	maluma	takete	maluma	takete	maluma	takete	maluma
mean	80.1	21.2	18.7	73	39.1	24.2	35.6	49
SE	2.7	3	2.6	3.2	3	2	2.8	3
SD	18	19.7	17.1	21.1	20.1	13	18.4	21
N	44	44	44	44	44	44	44	44
